# Supplementary material for: The fly route of extended-spectrum-β-lactamase-producing Enterobacteriaceae dissemination in a cattle farm: from the ecosystem to the molecular scale
Source: Front Antibiot. 2024 Apr 10;3:1367936. doi: 10.3389/frabi.2024.1367936 (PMC11732033; doi:10.3389/frabi.2024.1367936)
Supplement: Supplementary file 1 [file DataSheet_1.zip]

Archive with 7 entries (7 files):
- Supplementary Data Set S1.XLSX
- Supplementary Data Set S2.XLSX
- Supplementary Figure S1.DOCX
- Supplementary Figure S2.DOCX
- Supplementary Figure S4.DOCX
- Supplementary Figures S3.DOCX
- Supplementary Materials.DOCX
