# Supplementary material for: The fly route of extended-spectrum-β-lactamase-producing Enterobacteriaceae dissemination in a cattle farm: from the ecosystem to the molecular scale
Source: Front Antibiot. 2024 Apr 10;3:1367936. doi: 10.3389/frabi.2024.1367936 (PMC11732033; doi:10.3389/frabi.2024.1367936)
Supplement: Supplementary file 1 [file DataSheet_1.zip › Supplementary Data Set S1.XLSX]

## Sheet: Samples and isolates metadata 
SUPPLEMENTARY DATA SET S1. Samples and associated isolate details.
Sampling							Associated isolates					Genetic content
												Clermont phylogroup	MLST									Resfinder output
ID	Origin	Type of sampling	Sampling coordinate	Locality	Date of sampling	Farm ID	SRA accession	BioProject accession	BioSample accession	Species	Antimicrobial phenotype	Clermont phylogroup	Sequence type	adk	fumC	gyrB	icd	mdh	purA	recA	IncF-RST	blaACT-6_1	blaCTX-M-15_1	blaCTX-M-1_1	blaTEM-1B_1	blaTEM-1C_1	blaOXA-1_1	aadA2_1	aadA5_1	aadA8b_2	aadA24_1	aac(3)-IIa_1	aac(6')-Ib-cr_1	ant(3'')-Ia_1	aph(3'')-Ib_2	aph(3'')-Ib_5	aph(6)-Id_1	dfrA12_8	dfrA1_10	dfrA14_1	dfrA14_5	floR_2	fosA7_1	dfrA17_1	mdf(A)_1	qnrB1_1	qnrB19_1	qnrS1_1	sul1_5
BCA26.1	Fly	Insect	16.30220683 N 61.32479423 W	Le Moule	November-19	13	SRR25501331	PRJNA1001660	SAMN36814763	Escherichia coli	ESBL	D	ST3268	4	26	2	363	5	5	19	[F104:A-:B42]	0	1	0	1	0	0	0	0	0	0	0	0	0	0	0	1	0	0	1	1	0	0	0	1	0	0	0	0
BCA37F	Fly	Insect	16.30220683 N 61.32479423 W	Le Moule	November-19	13	SRR25501330	PRJNA1001660	SAMN36814764	Escherichia coli	ESBL	D	ST3268	4	26	2	363	5	5	19	[F-:A-:B42]	0	1	0	1	0	0	0	0	0	0	0	0	0	0	1	0	0	0	0	1	0	0	0	1	0	0	0	0
BCA37G	Fly	Insect	16.30220683 N 61.32479423 W	Le Moule	November-19	13	SRR25501319	PRJNA1001660	SAMN36814765	Escherichia coli	ESBL	D	ST3268	4	26	2	363	5	5	19	[F-:A-:B42]	0	1	0	1	0	0	0	0	0	0	0	0	0	0	1	0	0	0	0	1	0	0	0	1	0	0	0	0
BCA37H	Fly	Insect	16.30220683 N 61.32479423 W	Le Moule	November-19	13	SRR25501308	PRJNA1001660	SAMN36814766	Escherichia coli	ESBL	D	ST3268	4	26	2	363	5	5	19	[F-:A-:B42]	0	1	0	1	0	0	0	0	0	0	0	0	0	0	1	0	0	0	0	1	0	0	0	1	0	0	0	0
BCA37K	Fly	Insect	16.30220683 N 61.32479423 W	Le Moule	November-19	13	SRR25501297	PRJNA1001660	SAMN36814767	Escherichia coli	ESBL	D	ST3268	4	26	2	363	5	5	19	[F-:A-:B42]	0	1	0	1	0	0	0	0	0	0	0	0	0	0	1	0	0	0	0	0	0	0	0	1	0	0	0	0
EC009	Pig	Feces	16.23938086 N 61.66299579 W	Lamentin	February-18	1	SRR25501286	PRJNA1001660	SAMN36814768	Escherichia coli	ESBL	B1	ST58	6	4	4	16	24	8	14	[C4:A5:B1]	0	0	1	1	0	0	0	1	0	0	0	0	0	0	0	0	0	0	0	0	0	0	1	1	0	0	0	0
EC010	Pig	Feces	16.23938086 N 61.66299579 W	Lamentin	February-18	1	SRR25501275	PRJNA1001660	SAMN36814769	Escherichia coli	Resistant	A	ST871	64	7	1	8	8	8	6	[F-:A-:B-]	0	0	0	0	0	0	0	0	0	0	0	0	1	0	0	0	0	0	0	0	0	0	0	1	0	0	0	0
EC124	Pig	Feces	16.39049619 N 61.44408767 W	Petit-Canal	May-18	44	SRR25501265	PRJNA1001660	SAMN36814770	Escherichia coli	Resistant	A	ST48	6	11	4	790	8	8	2	[F16:A-:B-]	0	0	0	0	0	0	0	0	0	0	0	0	0	1	0	1	0	0	0	0	0	0	0	1	0	0	0	0
EC134	Pig	Feces	16.30444675 N 61.70844797 W	Sainte-Rose	May-18	45	SRR25501264	PRJNA1001660	SAMN36814771	Escherichia coli	Resistant	A	ST1408	8	7	5	220	8	8	2	[F-:A-:B-]	0	0	0	0	0	0	0	0	0	0	0	0	0	0	0	0	0	0	0	0	0	0	0	1	0	0	0	0
EC158	Pig	Feces	16.23938086 N 61.66299579 W	Lamentin	March-19	1	SRR25501263	PRJNA1001660	SAMN36814772	Escherichia coli	Resistant	A	ST48	6	11	4	8	8	8	2	[F-:A-:B-]	0	0	0	0	0	0	0	0	0	0	0	0	0	0	0	0	0	0	0	0	0	0	0	1	0	0	0	0
EC159	Pig	Feces	16.30444675 N 61.70844797 W	Sainte-Rose	March-19	7	SRR25501329	PRJNA1001660	SAMN36814773	Escherichia coli	Resistant	A	ST34	10	11	4	1	8	8	2	[F-:A-:B-]	0	0	0	0	0	0	0	0	0	0	0	0	0	0	0	0	0	0	0	0	0	0	0	1	0	0	0	0
EC167	Pig	Feces	16.23938086 N 61.66299579 W	Lamentin	March-19	1	SRR25501328	PRJNA1001660	SAMN36814774	Escherichia coli	Resistant	A	ST10	10	11	4	8	8	8	2	[F-:A-:B-]	0	0	0	0	0	0	0	0	0	0	0	0	0	1	0	1	0	0	0	0	0	0	0	1	0	0	0	0
EC173	Pig	Feces	16.23938086 N 61.66299579 W	Lamentin	March-19	1	SRR25501327	PRJNA1001660	SAMN36814775	Escherichia coli	Resistant	A	ST10	10	11	4	8	8	8	2	[F4:A-:B-]	0	0	0	0	0	0	0	0	0	0	0	0	0	0	0	0	0	0	0	0	0	0	0	1	0	0	0	0
EC210	Pig	Feces	16.23938086 N 61.66299579 W	Lamentin	April-19	1	SRR25501326	PRJNA1001660	SAMN36814776	Escherichia coli	ESBL	B2	ST2015	76	319	30	37	17	10	96	[F-:A-:B-]	0	0	1	0	0	0	0	1	0	0	0	0	0	0	0	0	0	0	0	0	0	0	1	1	0	0	0	0
EC212	Pig	Feces	16.23938086 N 61.66299579 W	Lamentin	April-19	1	SRR25501325	PRJNA1001660	SAMN36814777	Escherichia coli	ESBL	B2	ST2015	76	319	30	37	17	10	96	[F-:A-:B-]	0	0	1	0	0	0	0	1	0	0	0	0	0	0	0	0	0	0	0	0	0	0	1	1	0	0	0	0
EC213	Pig	Feces	16.23938086 N 61.66299579 W	Lamentin	April-19	1	SRR25501324	PRJNA1001660	SAMN36814778	Escherichia coli	ESBL	B1	ST101	43	41	15	18	11	7	6	[F-:A-:B-]	0	0	1	0	0	0	0	1	0	0	0	0	0	0	0	0	0	0	0	0	0	0	1	1	0	0	0	0
EC214	Pig	Feces	16.23938086 N 61.66299579 W	Lamentin	April-19	1	SRR25501323	PRJNA1001660	SAMN36814779	Escherichia coli	ESBL	A	ST48	6	11	4	8	8	8	2	[F46:A-:B24]	0	0	1	0	0	0	0	1	0	0	0	0	0	1	0	1	0	0	0	0	0	0	1	1	0	0	0	0
EC215	Pig	Feces	16.23938086 N 61.66299579 W	Lamentin	April-19	1	SRR25501322	PRJNA1001660	SAMN36814780	Escherichia coli	ESBL	B2	ST2015	76	319	30	37	17	10	96	[F-:A-:B-]	0	0	1	0	0	0	0	1	0	0	0	0	0	0	0	0	0	0	0	0	0	0	1	1	0	0	0	0
EC217	Pig	Feces	16.19467598 N 61.61475805 W	Petit-Bourg	April-19	1	SRR25501321	PRJNA1001660	SAMN36814781	Escherichia coli	ESBL	B2	ST2015	76	319	30	37	17	10	96	[F-:A-:B-]	0	0	1	0	0	0	0	1	0	0	0	0	0	0	0	0	0	0	0	0	0	0	1	1	0	0	0	0
EC218	Pig	Feces	16.23938086 N 61.66299579 W	Lamentin	April-19	1	SRR25501320	PRJNA1001660	SAMN36814782	Escherichia coli	ESBL	B2	ST2015	76	319	30	37	17	10	96	[F-:A-:B-]	0	0	1	0	0	0	0	1	0	0	0	0	0	0	0	0	0	0	0	0	0	0	1	1	0	0	0	0
EC219	Poultry	Feces	16.23938086 N 61.66299579 W	Lamentin	April-19	6	SRR25501318	PRJNA1001660	SAMN36814783	Escherichia coli	ESBL	D	ST115	4	26	39	25	5	31	19	[F45:A-:B-]	0	0	1	0	0	0	0	0	0	0	0	0	0	0	0	0	0	0	0	0	0	0	0	1	0	0	0	0
EC220	Poultry	Feces	16.25069651 N 61.61587264 W	Baie-Mahault	April-19	18	SRR25501317	PRJNA1001660	SAMN36814784	Escherichia coli	ESBL	A	ST1630	6	11	4	8	187	8	2	[F-:A-:B-]	0	0	1	0	0	0	0	0	0	0	0	0	0	0	0	0	0	0	0	0	0	0	0	1	0	0	0	0
EC221	Poultry	Feces	16.25069651 N 61.61587264 W	Baie-Mahault	April-19	18	SRR25501316	PRJNA1001660	SAMN36814785	Escherichia coli	ESBL	A	ST1630	6	11	4	8	187	8	2	[F-:A-:B-]	0	0	1	1	0	0	0	0	0	0	0	0	0	0	0	0	0	0	0	0	0	0	0	1	0	0	0	0
EC222	Poultry	Feces	16.25069651 N 61.61587264 W	Baie-Mahault	April-19	18	SRR25501315	PRJNA1001660	SAMN36814786	Escherichia coli	ESBL	D	ST115	4	26	39	25	5	31	19	[F-:A-:B-]	0	0	1	0	0	0	0	0	0	0	0	0	0	0	0	0	0	0	0	0	0	0	0	1	0	0	0	0
EC224	Poultry	Feces	16.23938086 N 61.66299579 W	Lamentin	April-19	18	SRR25501314	PRJNA1001660	SAMN36814787	Escherichia coli	ESBL	B1	ST154	6	6	~5	10	9	8	6	[F-:A-:B-]	0	0	1	0	0	0	0	0	0	0	0	0	0	0	0	0	0	0	0	0	0	0	0	1	0	0	0	0
EC225	Poultry	Feces	16.25069651 N 61.61587264 W	Baie-Mahault	April-19	18	SRR25501313	PRJNA1001660	SAMN36814788	Escherichia coli	ESBL	D	ST115	4	26	39	25	5	31	19	[F-:A-:B-]	0	0	1	0	0	0	0	0	0	0	0	0	0	0	0	0	0	0	0	0	0	0	0	1	0	0	0	0
EC226	Pig	Feces	16.23938086 N 61.66299579 W	Lamentin	April-19	1	SRR25501312	PRJNA1001660	SAMN36814789	Escherichia coli	ESBL	B2	ST2015	76	319	30	37	17	10	96	[F-:A-:B-]	0	0	1	0	0	0	0	1	0	0	0	0	0	0	0	0	0	0	0	0	0	0	1	1	0	0	0	0
EC228	Poultry	Feces	16.25069651 N 61.61587264 W	Baie-Mahault	April-19	18	SRR25501311	PRJNA1001660	SAMN36814790	Escherichia coli	ESBL	B2	ST2015	76	319	30	37	17	10	96	[F-:A-:B-]	0	0	1	0	0	0	0	1	0	0	0	0	0	0	0	0	0	0	0	0	0	0	1	1	0	0	0	0
EC235	Pig	Feces	16.23938086 N 61.66299579 W	Lamentin	April-19	1	SRR25501310	PRJNA1001660	SAMN36814791	Escherichia coli	ESBL	B2	ST2015	76	319	30	37	17	10	96	[F-:A-:B-]	0	0	1	0	0	0	0	1	0	0	0	0	0	0	0	0	0	0	0	0	0	0	1	1	0	0	0	0
EC241	Poultry	Feces	16.48100949 N 61.46904480 W	Anse-Bertrand	April-19	21	SRR25501309	PRJNA1001660	SAMN36814792	Escherichia coli	Sensitive	B1	ST155	6	4	14	16	24	8	14	[F24:A-:B1]	0	0	0	0	0	0	0	0	0	0	0	0	0	0	0	0	0	0	0	0	0	0	0	1	0	0	0	0
EC259	Poultry	Feces	16.48100949 N 61.46904480 W	Anse-Bertrand	April-19	21	SRR25501307	PRJNA1001660	SAMN36814793	Escherichia coli	ESBL	A	ST1718	6	65	6	140	196	1	165	[F24:A-:B1]	0	0	1	0	1	0	0	0	0	0	0	0	0	0	0	0	0	0	0	0	0	0	0	1	0	0	0	0
EC265	Poultry	Feces	16.48100949 N 61.46904480 W	Anse-Bertrand	April-19	21	SRR25501306	PRJNA1001660	SAMN36814794	Escherichia coli	ESBL	A	ST746	10	7	4	8	12	8	2	[F2:A-:B1]	0	0	1	0	0	0	0	1	0	0	0	0	0	0	0	0	0	0	0	0	0	0	1	1	0	0	0	0
EC267	Poultry	Feces	16.48100949 N 61.46904480 W	Anse-Bertrand	April-19	21	SRR25501305	PRJNA1001660	SAMN36814795	Escherichia coli	ESBL	A	ST8314	583	4	4	932	69	8	462	[F-:A-:B-]	0	0	1	0	0	0	0	0	0	0	0	0	0	0	0	0	0	0	0	0	0	0	0	1	0	0	0	0
EC275	Cattle	Feces	16.30220683 N 61.32479423 W	Le Moule	May-19	13	SRR25501304	PRJNA1001660	SAMN36814796	Escherichia coli	Sensitive	B1	ST1727	6	19	3	16	11	8	6	[F57:A-:B42]	0	0	0	0	0	0	0	0	0	0	0	0	0	0	0	0	0	0	0	0	0	1	0	1	0	0	0	0
EC276	Cattle	Feces	16.30220683 N 61.32479423 W	Le Moule	May-19	13	SRR25501303	PRJNA1001660	SAMN36814797	Escherichia coli	Sensitive		ST5273	290	54	440	53	40	~376	43	[F57:A-:B23]	0	0	0	0	0	0	0	0	0	0	0	0	0	0	0	0	0	0	0	0	0	0	0	1	0	0	0	0
EC282	Cattle	Feces	16.30220683 N 61.32479423 W	Le Moule	April-19	13	SRR25501302	PRJNA1001660	SAMN36814798	Escherichia coli	ESBL	B1	ST155	6	4	14	16	24	8	14	[F24:A-:B1]	0	0	1	0	0	0	0	0	0	0	0	0	0	0	0	0	0	0	0	0	0	0	0	1	0	0	0	0
EC290	Cattle	Feces	16.30220683 N 61.32479423 W	Le Moule	May-19	13	SRR25501301	PRJNA1001660	SAMN36814799	Escherichia coli	Sensitive	B1	ST2351	6	19	32	16	9	8	7	[F56:A6:B54]	0	0	0	0	0	0	0	0	0	0	0	0	0	0	0	0	0	0	0	0	0	0	0	1	0	0	0	0
EC292	Cattle	Feces	16.30220683 N 61.32479423 W	Le Moule	May-19	13	SRR25501300	PRJNA1001660	SAMN36814800	Escherichia coli	Resistant	B1	ST345	6	4	14	1	20	62	7	[F-:A-:B-]	0	0	0	0	0	0	0	0	0	0	0	0	0	0	0	0	0	0	0	0	0	0	0	1	0	1	0	0
EC294	Cattle	Feces	16.30220683 N 61.32479423 W	Le Moule	May-19	13	SRR25501299	PRJNA1001660	SAMN36814801	Escherichia coli	Sensitive	G	ST501	35	132	2	27	37	5	4	[F2:A-:B-]	0	0	0	0	0	0	0	0	0	0	0	0	0	0	0	0	0	0	0	0	0	0	0	1	0	0	0	0
EC303	Cattle	Feces	16.29936581 N 61.49228234 W	Les Abymes	April-19	8	SRR25501298	PRJNA1001660	SAMN36814802	Escherichia coli	ESBL	B1	ST2161	6	4	5	18	9	8	2	[F-:A-:B-]	0	1	0	0	0	0	0	0	0	0	0	0	0	0	0	0	0	0	0	0	0	0	0	1	0	0	1	0
EC307	Cattle	Feces	16.30220683 N 61.32479423 W	Le Moule	April-19	13	SRR25501296	PRJNA1001660	SAMN36814803	Escherichia coli	ESBL	D	ST3268	4	26	2	363	5	5	19	[F-:A-:B42]	0	1	0	1	0	0	0	0	0	0	0	0	0	0	1	1	0	0	0	1	0	0	0	1	0	0	0	0
EC308	Cattle	Feces	16.29936581 N 61.49228234 W	Les Abymes	May-19	26	SRR25501295	PRJNA1001660	SAMN36814804	Escherichia coli	Sensitive	U	ST5730	6	4	33	1	24	8	7	[F40:A-:B-]	0	0	0	0	0	0	0	0	0	0	0	0	0	0	0	0	0	0	0	0	0	0	0	1	0	0	0	0
EC317	Cattle	Feces	16.30220683 N 61.32479423 W	Le Moule	April-19	13	SRR25501294	PRJNA1001660	SAMN36814805	Escherichia coli	ESBL	B1	ST155	6	4	14	16	24	8	14	[F24:A-:B1]	0	0	1	0	0	0	0	0	0	0	0	0	0	0	0	0	0	0	0	0	0	0	0	1	0	0	0	0
EC318	Cattle	Feces	16.30220683 N 61.32479423 W	Le Moule	April-19	13	SRR25501293	PRJNA1001660	SAMN36814806	Escherichia coli	ESBL	D	ST3268	4	26	2	363	5	5	19	[F-:A-:B42]	0	1	0	1	0	0	0	0	0	0	0	0	0	0	1	1	0	0	0	1	0	0	0	1	0	0	0	0
EC321	Pig	Feces	16.40416754 N 61.50001472 W	Port-Louis	May-19	20	SRR25501292	PRJNA1001660	SAMN36814807	Escherichia coli	ESBL	A	ST2705	10	11	4	10	7	8	2	[F-:A-:B-]	0	1	0	0	0	0	0	0	0	0	0	0	0	0	0	0	0	0	0	0	0	0	0	1	0	0	1	0
EC322	Poultry	Feces	16.25069651 N 61.61587264 W	Baie-Mahault	May-19	18	SRR25501291	PRJNA1001660	SAMN36814808	Escherichia coli	ESBL	A	ST2705	10	11	4	10	7	8	2	[F-:A-:B-]	0	1	0	0	0	0	0	0	0	0	0	0	0	0	0	0	0	0	0	0	0	0	0	1	0	0	1	0
EC324	Pig	Feces	16.30444675 N 61.70844797 W	Sainte-Rose	April-19	14	SRR25501290	PRJNA1001660	SAMN36814809	Escherichia coli	ESBL	B1	ST2280	6	4	15	246	11	8	14	[F-:A-:B-]	0	0	1	0	0	0	0	0	0	0	0	0	0	0	0	0	0	0	0	0	0	0	0	1	0	0	0	0
EC328	Cattle	Feces	16.30220683 N 61.32479423 W	Le Moule	May-19	13	SRR25501289	PRJNA1001660	SAMN36814810	Escherichia coli	Resistant	B1	ST2016	6	23	32	88	9	26	7	[F-:A-:B-]	0	0	0	0	0	0	0	0	0	0	0	0	0	0	0	0	0	0	0	0	0	0	0	1	0	0	0	0
EC329	Cattle	Feces	16.30220683 N 61.32479423 W	Le Moule	May-19	13	SRR25501288	PRJNA1001660	SAMN36814811	Escherichia coli	Sensitive	A	ST7010	6	4	600	16	7	8	~7	[F-:A-:B40]	0	0	0	0	0	0	0	0	0	0	0	0	0	0	0	0	0	0	0	0	0	0	0	1	0	0	0	0
EC330	Cattle	Feces	16.30220683 N 61.32479423 W	Le Moule	May-19	13	SRR25501287	PRJNA1001660	SAMN36814812	Escherichia coli	Sensitive	B1	ST1304	6	95	4	18	11	7	14	[F-:A-:B-]	0	0	0	0	0	0	0	0	0	0	0	0	0	0	0	0	0	0	0	0	0	0	0	1	0	0	0	0
EC335	Cattle	Feces	16.30220683 N 61.32479423 W	Le Moule	April-19	13	SRR25501285	PRJNA1001660	SAMN36814813	Escherichia coli	ESBL	D	ST3268	4	26	2	363	5	5	19	[F-:A-:B42]	0	1	0	1	0	0	0	0	0	0	0	0	0	0	1	1	0	0	0	1	0	0	0	1	0	0	0	0
EC338	Cattle	Feces	16.30220683 N 61.32479423 W	Le Moule	April-19	13	SRR25501284	PRJNA1001660	SAMN36814814	Escherichia coli	ESBL	D	ST3268	4	26	2	363	5	5	19	[F-:A-:B42]	0	1	0	1	0	0	0	0	0	0	0	0	0	0	1	1	0	0	0	1	0	0	0	1	0	0	0	0
EC347	Cattle	Feces	16.30220683 N 61.32479423 W	Le Moule	April-19	13	SRR25501283	PRJNA1001660	SAMN36814815	Escherichia coli	ESBL	D	ST3268	4	26	2	363	5	5	19	[F-:A-:B42]	0	1	0	1	0	0	0	0	0	0	0	0	0	0	0	1	0	0	1	0	0	0	0	1	0	0	0	0
EC348	Poultry	Feces	16.25069651 N 61.61587264 W	Baie-Mahault	May-19	17	SRR25501282	PRJNA1001660	SAMN36814816	Escherichia coli	Sensitive	B1	ST1079	6	19	14	16	11	12	2	[C4:A-:B1]	0	0	0	0	0	0	0	0	0	0	0	0	0	0	0	0	0	0	0	0	0	0	0	1	0	0	0	0
EC349	Poultry	Feces	16.25069651 N 61.61587264 W	Baie-Mahault	May-19	18	SRR25501281	PRJNA1001660	SAMN36814817	Escherichia coli	Resistant	A	ST540	6	7	57	1	8	8	2	[F24:A-:B1]	0	0	0	1	0	0	0	1	0	0	0	0	1	0	0	0	0	1	0	0	0	0	1	1	0	0	0	0
EC352	Cattle	Feces	16.30444675 N 61.70844797 W	Sainte-Rose	June-19	4	SRR25501280	PRJNA1001660	SAMN36814818	Escherichia coli	Resistant	B1	ST392	6	6	14	18	7	7	71	[F75:A19:B24]	0	0	0	0	0	0	0	0	0	0	0	0	0	0	0	0	0	0	0	0	0	0	0	1	0	0	0	0
EC353	Cattle	Feces	16.30444675 N 61.70844797 W	Sainte-Rose	April-19	4	SRR25501279	PRJNA1001660	SAMN36814819	Escherichia coli	ESBL	D	ST115	4	26	39	25	5	31	19	[F45:A-:B-]	0	0	1	0	0	0	0	0	0	1	0	0	0	0	0	0	1	0	0	0	0	0	0	1	0	0	0	1
EC356	Cattle	Feces	16.30220683 N 61.32479423 W	Le Moule	April-19	13	SRR25501278	PRJNA1001660	SAMN36814820	Escherichia coli	ESBL	C	ST23	6	4	12	1	20	13	7	[F24:A-:B1]	0	0	1	0	0	0	0	0	0	0	0	0	0	0	0	0	0	0	0	0	0	0	0	1	0	0	0	0
EC358	Pig	Feces	16.40416754 N 61.50001472 W	Port-Louis	April-19	20	SRR25501277	PRJNA1001660	SAMN36814821	Escherichia coli	Resistant	B1	ST101	43	41	15	18	11	7	6	[F-:A-:B-]	0	0	0	1	0	0	0	0	1	0	0	0	0	0	0	0	1	0	0	0	1	0	0	1	0	0	0	0
EC366	Pig	Feces	16.40416754 N 61.50001472 W	Port-Louis	June-19	20	SRR25501276	PRJNA1001660	SAMN36814822	Escherichia coli	Resistant	E	ST6745	58	53	231	140	1	434	2	[F-:A-:B-]	0	0	0	1	0	0	0	0	0	0	0	0	0	0	0	0	0	0	0	0	1	0	0	1	0	0	1	0
EC369	Cattle	Feces	15.98374641 N 61.62339003 W	Trois-Rivières	June-19	9	SRR25501274	PRJNA1001660	SAMN36814823	Escherichia coli	Sensitive	B2	ST1619	37	38	19	37	17	183	26	[F13:A-:B-]	0	0	0	0	0	0	0	0	0	0	0	0	0	0	0	0	0	0	0	0	0	0	0	1	0	0	0	0
EC370	Cattle	Feces	16.30444675 N 61.70844797 W	Sainte-Rose	June-19	22	SRR25501273	PRJNA1001660	SAMN36814824	Escherichia coli	Sensitive	B1	ST1656	6	29	14	16	24	7	2	[F72:A-:B40]	0	0	0	0	0	0	0	0	0	0	0	0	0	0	0	0	0	0	0	0	0	0	0	1	0	0	0	0
EC372	Cattle	Feces	15.98374641 N 61.62339003 W	Trois-Rivières	June-19	9	SRR25501272	PRJNA1001660	SAMN36814825	Escherichia coli	Resistant	B1	ST392	6	6	14	18	7	7	71	[F75:A19:B-]	0	0	0	0	0	0	0	0	0	0	0	0	0	0	0	0	0	0	0	0	0	0	0	1	0	0	0	0
EC374	Cattle	Feces	15.98374641 N 61.62339003 W	Trois-Rivières	June-19	9	SRR25501271	PRJNA1001660	SAMN36814826	Escherichia coli	ESBL	C	ST23	6	4	12	1	20	13	7	[F-:A-:B-]	0	0	1	0	0	0	0	0	0	0	0	0	0	0	0	0	0	0	0	0	0	0	0	1	0	0	0	0
EC385	Pig	Feces	16.40416754 N 61.50001472 W	Port-Louis	June-19	20	SRR25501270	PRJNA1001660	SAMN36814827	Escherichia coli	ESBL	A	ST2705	10	11	4	10	7	8	2	[F-:A-:B-]	0	1	0	0	0	0	0	0	0	0	0	0	0	0	0	0	0	0	0	0	0	0	0	1	0	0	1	0
EC387	Poultry	Feces	16.19467598 N 61.61475805 W	Petit-Bourg	June-19	22	SRR25501269	PRJNA1001660	SAMN36814828	Escherichia coli	ESBL	D	ST115	4	26	39	25	5	31	19	[F45:A-:B-]	0	0	1	0	1	1	0	0	0	0	0	0	1	0	0	0	0	1	0	0	0	0	0	1	0	0	0	0
EC394	Cattle	Feces	16.30220683 N 61.32479423 W	Le Moule	June-19	13	SRR25501268	PRJNA1001660	SAMN36814829	Escherichia coli	Resistant	B1	ST155	6	4	14	16	24	8	14	[F57:A6:B43]	0	0	0	0	0	0	0	0	0	0	0	0	0	0	0	0	0	0	0	0	0	0	0	1	0	0	0	0
EC402	Cattle	Feces	16.30220683 N 61.32479423 W	Le Moule	July-19	13	SRR25501267	PRJNA1001660	SAMN36814830	Escherichia coli	ESBL	D	ST115	4	26	39	25	5	31	19	[F45:A-:B-]	0	0	1	0	1	0	0	0	0	0	0	0	1	0	0	0	0	1	0	0	0	0	0	1	0	0	0	1
Isolate ID	Origin	Type of sampling	Sampling coordinate	Locality	Date of sampling	Farm ID	SRA accession	BioProject accession	BioSample accession	Taxon	Antimicrobial phenotype	Sutton clade	Sequence type	dnaA	fusA	gyrB	leuS	pyrG	rplB	rpoB	IncF-RST	blaACT-6_1	blaCTX-M-15_1	blaCTX-M-1_1	blaTEM-1B_1	blaTEM-1C_1	blaOXA-1_1	aadA2_1	aadA5_1	aadA8b_2	aadA24_1	aac(3)-IIa_1	aac(6')-Ib-cr_1	ant(3'')-Ia_1	aph(3'')-Ib_2	aph(3'')-Ib_5	aph(6)-Id_1	dfrA12_8	dfrA1_10	dfrA14_1	dfrA14_5	floR_2	fosA7_1	dfrA17_1	mdf(A)_1	qnrB1_1	qnrB19_1	qnrS1_1	sul1_5
BCA_061_04	Human	Wastewater	16.30220683 N 61.32479423 W	Le Moule	July-21	13	SRR25501266	PRJNA1001660	SAMN36814831	E. cloacae complex Taxon 4	ESBL	L	ST598	144	129	165,309	237	150	12	129	[F-:A-:B70]	1	1	0	0	0	1	1	0	0	0	1	1	0	0	0	0	0	0	0	1	0	1	0	0	1	0	0	1
BCA_061_05	Human	Wastewater	16.30220683 N 61.32479423 W	Le Moule	July-21	13	Not deposited, same sequence as BCA_061_04			E. cloacae complex Taxon 4	ESBL	L	ST598	144	129	165,309	237	150	12	129	[F-:A-:B70]	1	1	0	0	0	1	1	0	0	0	1	1	0	0	0	0	0	0	0	1	0	1	0	0	1	0	0	1
BCA_061_06	Human	Wastewater	16.30220683 N 61.32479423 W	Le Moule	July-21	13	Not deposited, same sequence as BCA_061_04			E. cloacae complex Taxon 4	ESBL	L	ST598	144	129	165,309	237	150	12	129	[F-:A-:B70]	1	1	0	0	0	1	1	0	0	0	1	1	0	0	0	0	0	0	0	1	0	1	0	0	1	0	0	1
BCA_061_07	Human	Wastewater	16.30220683 N 61.32479423 W	Le Moule	July-21	13	Not deposited, same sequence as BCA_061_04			E. cloacae complex Taxon 4	ESBL	L	ST598	144	129	165,309	237	150	12	129	[F-:A-:B70]	1	1	0	0	0	1	1	0	0	0	1	1	0	0	0	0	0	0	0	1	0	1	0	0	1	0	0	1
BCA_061_09	Human	Wastewater	16.30220683 N 61.32479423 W	Le Moule	July-21	13	Not deposited, same sequence as BCA_061_04			E. cloacae complex Taxon 4	ESBL	L	ST598	144	129	165,309	237	150	12	129	[F-:A-:B70]	1	1	0	0	0	1	1	0	0	0	1	1	0	0	0	0	0	0	0	1	0	1	0	0	1	0	0	1
BCA_061_10	Human	Wastewater	16.30220683 N 61.32479423 W	Le Moule	July-21	13	Not deposited, same sequence as BCA_061_04			E. cloacae complex Taxon 4	ESBL	L	ST598	144	129	165,309	237	150	12	129	[F-:A-:B70]	1	1	0	0	0	1	1	0	0	0	1	1	0	0	0	0	0	0	0	1	0	1	0	0	1	0	0	1
BCA_061_11	Human	Wastewater	16.30220683 N 61.32479423 W	Le Moule	July-21	13	Not deposited, same sequence as BCA_061_04			E. cloacae complex Taxon 4	ESBL	L	ST598	144	129	165,309	237	150	12	129	[F-:A-:B70]	1	1	0	0	0	1	1	0	0	0	1	1	0	0	0	0	0	0	0	1	0	1	0	0	1	0	0	1
BCA_061_12	Human	Wastewater	16.30220683 N 61.32479423 W	Le Moule	July-21	13	Not deposited, same sequence as BCA_061_04			E. cloacae complex Taxon 4	ESBL	L	ST598	144	129	165,309	237	150	12	129	[F-:A-:B70]	1	1	0	0	0	1	1	0	0	0	1	1	0	0	0	0	0	0	0	1	0	1	0	0	1	0	0	1
BCA_061_13	Human	Wastewater	16.30220683 N 61.32479423 W	Le Moule	July-21	13	Not deposited, same sequence as BCA_061_04			E. cloacae complex Taxon 4	ESBL	L	ST598	144	129	165,309	237	150	12	129	[F-:A-:B70]	1	1	0	0	0	1	1	0	0	0	1	1	0	0	0	0	0	0	0	1	0	1	0	0	1	0	0	1
BCA_061_14	Human	Wastewater	16.30220683 N 61.32479423 W	Le Moule	July-21	13	Not deposited, same sequence as BCA_061_04			E. cloacae complex Taxon 4	ESBL	L	ST598	144	129	165,309	237	150	12	129	[F-:A-:B70]	1	1	0	0	0	1	1	0	0	0	1	1	0	0	0	0	0	0	0	1	0	1	0	0	1	0	0	1
BCA_061_15	Human	Wastewater	16.30220683 N 61.32479423 W	Le Moule	July-21	13	Not deposited, same sequence as BCA_061_04			E. cloacae complex Taxon 4	ESBL	L	ST598	144	129	165,310	237	150	12	129	[F-:A-:B70]	1	1	0	0	0	1	1	0	0	0	1	1	0	0	0	0	0	0	0	1	0	1	0	0	1	0	0	1
[truncated: 198 more columns]
