# Supplementary material for: The fly route of extended-spectrum-β-lactamase-producing Enterobacteriaceae dissemination in a cattle farm: from the ecosystem to the molecular scale
Source: Front Antibiot. 2024 Apr 10;3:1367936. doi: 10.3389/frabi.2024.1367936 (PMC11732033; doi:10.3389/frabi.2024.1367936)
Supplement: Supplementary file 1 [file DataSheet_1.zip › Supplementary Data Set S2.XLSX]

## Sheet: Enterobacter metadata
SRA accession	BioProject accession	BioSample accesion	Strain	Country	Origin	Date of sampling	hsp60ECCtool output on whole-genome sequence (Best result)					E. cloacae complex identification according to Sutton GG. et al. doi: 10.12688/f1000research.14566.2		E. cloacae complex identification according to Wu W. et al., Zong Z. et al. and Feng Y. et al. doi: 10.1128/mSystems.00527-20, 10.1016/j.tim.2020.12.009 and 10.1128/AAC.01596-21			isMLST identification
							hsp60 Cluster	Sutton GG. et al. associated species and clade	Wu W. et al. associated species or taxon	% identity	Reference assembly
								doi: 10.12688/f1000research.14566.2	doi: 10.1128/mSystems.00527-20			WGS clade and associated hsp60 cluster	ANI (%) see next table for details	WGS species or Taxon name	ANI (%) see next table for details	isDDH formula 2 (%) see next table for details	Sequence type	dnaA	fusA	gyrB	leuS	pyrG	rplB	rpoB
SRR25501266	PRJNA1001660	SAMN36814831	BCA_061_04_S1.fasta	Guadeloupe	Wastewater	July-21	Cluster_UD4	Enterobacter_cloacae_complex_Clade_L	Enterobacter_cloacae_complex_Taxon_4	100.000	GCA000958265.1	L (-)	99.8379	E. cloacae complex Taxon 4	99.6898	98.8	598	144	129	165	237	150	12	129
Not deposited, same sequence as BCA_061_04			BCA_061_05_S2.fasta	Guadeloupe	Wastewater	July-21	Cluster_UD4	Enterobacter_cloacae_complex_Clade_L	Enterobacter_cloacae_complex_Taxon_4	100.000	GCA000958265.1	L (-)	99.8563	E. cloacae complex Taxon 4	99.6916	98.8	598	144	129	165	237	150	12	129
Not deposited, same sequence as BCA_061_05			BCA_061_06_S3.fasta	Guadeloupe	Wastewater	July-21	Cluster_UD4	Enterobacter_cloacae_complex_Clade_L	Enterobacter_cloacae_complex_Taxon_4	100.000	GCA000958265.1	L (-)	99.8134	E. cloacae complex Taxon 4	99.7074	98.7	598	144	129	165	237	150	12	129
Not deposited, same sequence as BCA_061_06			BCA_061_07_S4.fasta	Guadeloupe	Wastewater	July-21	Cluster_UD4	Enterobacter_cloacae_complex_Clade_L	Enterobacter_cloacae_complex_Taxon_4	100.000	GCA000958265.1	L (-)	99.8161	E. cloacae complex Taxon 4	99.7006	98.7	598	144	129	165	237	150	12	129
Not deposited, same sequence as BCA_061_07			BCA_061_09_S6.fasta	Guadeloupe	Wastewater	July-21	Cluster_UD4	Enterobacter_cloacae_complex_Clade_L	Enterobacter_cloacae_complex_Taxon_4	100.000	GCA000958265.1	L (-)	99.8067	E. cloacae complex Taxon 4	99.7243	98.7	598	144	129	165	237	150	12	129
Not deposited, same sequence as BCA_061_08			BCA_061_10_S7.fasta	Guadeloupe	Wastewater	July-21	Cluster_UD4	Enterobacter_cloacae_complex_Clade_L	Enterobacter_cloacae_complex_Taxon_4	100.000	GCA000958265.1	L (-)	99.7995	E. cloacae complex Taxon 4	99.7144	98.7	598	144	129	165	237	150	12	129
Not deposited, same sequence as BCA_061_09			BCA_061_11_S8.fasta	Guadeloupe	Wastewater	July-21	Cluster_UD4	Enterobacter_cloacae_complex_Clade_L	Enterobacter_cloacae_complex_Taxon_4	100.000	GCA000958265.1	L (-)	99.805	E. cloacae complex Taxon 4	99.699	98.7	598	144	129	165	237	150	12	129
Not deposited, same sequence as BCA_061_10			BCA_061_12_S9.fasta	Guadeloupe	Wastewater	July-21	Cluster_UD4	Enterobacter_cloacae_complex_Clade_L	Enterobacter_cloacae_complex_Taxon_4	100.000	GCA000958265.1	L (-)	99.8084	E. cloacae complex Taxon 4	99.7107	98.7	598	144	129	165	237	150	12	129
Not deposited, same sequence as BCA_061_11			BCA_061_13_S10.fasta	Guadeloupe	Wastewater	July-21	Cluster_UD4	Enterobacter_cloacae_complex_Clade_L	Enterobacter_cloacae_complex_Taxon_4	100.000	GCA000958265.1	L (-)	99.8005	E. cloacae complex Taxon 4	99.7091	98.7	598	144	129	165	237	150	12	129
Not deposited, same sequence as BCA_061_12			BCA_061_14_S11.fasta	Guadeloupe	Wastewater	July-21	Cluster_UD4	Enterobacter_cloacae_complex_Clade_L	Enterobacter_cloacae_complex_Taxon_4	100.000	GCA000958265.1	L (-)	99.8076	E. cloacae complex Taxon 4	99.699	98.7	598	144	129	165	237	150	12	129
Not deposited, same sequence as BCA_061_13			BCA_061_15_S12.fasta	Guadeloupe	Wastewater	July-21	Cluster_UD4	Enterobacter_cloacae_complex_Clade_L	Enterobacter_cloacae_complex_Taxon_4	100.000	GCA000958265.1	L (-)	99.7964	E. cloacae complex Taxon 4	99.7281	98.7	598	144	129	165	237	150	12	129

## Sheet: ANI details (Sutton GG. ref.)
FastANI output between whole-genome sequenced E. cloacae complex isolates and reference clades proposed by Sutton GG. et al. in 2018 doi: 10.12688/f1000research.14566.2. The best score for each strain is shown in bold.
Strain ID / Clade reference	Clade A (CP017183)	Clade B (CP017179)	Clade C (CP017180)	Clade D (CP017186)	Clade E (MKEQ00000000)	Clade F (AEXB00000000)	Clade G (NC014121)	Clade H (CP003678)	Clade I (CP017279)	Clade J (CP011863)	Clade K (JWAU00000000)	Clade L (LEDN00000000)	Clade M (CP017184)	Clade N (NPNR00000000)	Clade O (LVUF0000000)	Clade P (JUZQ00000000)	Clade Q (CP017181)	Clade R (ERS1779109)	Clade S (LZEN00000000)	Clade T (MTKD00000000)	Clade U (FYBA00000000)	Clade V (FYBB00000000)
BCA_061_04_S1.fasta	88.0493	88.0035	88.3258	87.9457	88.0638	89.5014	88.7132	88.7653	88.2961	93.2768	93.3627	99.8379	92.9072	90.9744	91.7692	90.087	90.7493	91.1402	88.1184	91.2304	87.1917	86.5638
BCA_061_05_S2.fasta	88.0418	88.0356	88.3686	87.8784	88.1323	89.559	88.6787	88.6905	88.2896	93.2265	93.3193	99.8563	92.8643	91.0459	91.8053	90.0161	90.7055	91.0976	88.0399	91.1821	87.2261	86.5923
BCA_061_06_S3.fasta	88.0899	88.0359	88.4072	87.9215	88.0758	89.5394	88.6766	88.7101	88.2583	93.27	93.3728	99.8134	92.9197	90.9757	91.781	90.1288	90.7522	91.143	88.0541	91.2414	87.1513	86.5147
BCA_061_07_S4.fasta	88.1404	88.1132	88.4983	87.9512	88.141	89.5678	88.7371	88.7611	88.2846	93.3118	93.374	99.8161	92.8896	91.0041	91.8148	90.1013	90.8088	91.1491	88.1212	91.2512	87.204	86.5875
BCA_061_09_S6.fasta	88.0195	88.0895	88.3542	88.0015	88.062	89.6069	88.7187	88.7297	88.297	93.2453	93.3587	99.8067	92.872	90.9727	91.7865	90.0449	90.703	91.1334	88.0438	91.2591	87.1755	86.4602
BCA_061_10_S7.fasta	88.0678	88.026	88.3938	87.9693	88.0926	89.5681	88.7033	88.7053	88.2899	93.2657	93.3679	99.7995	92.9034	90.9867	91.768	90.0832	90.7523	91.1551	88.1432	91.1964	87.1755	86.4676
BCA_061_11_S8.fasta	88.0927	88.044	88.4095	87.9896	88.1287	89.5714	88.7116	88.7053	88.2711	93.2594	93.3937	99.805	92.8774	90.9748	91.7647	90.1222	90.7365	91.1169	88.1193	91.2259	87.1801	86.4735
BCA_061_12_S9.fasta	88.0318	88.0617	88.3374	88	88.0745	89.642	88.7147	88.7785	88.2891	93.2593	93.3787	99.8084	92.8849	91.0013	91.7517	90.1061	90.7931	91.1773	88.033	91.2766	87.1336	86.4526
BCA_061_13_S10.fasta	88.0504	88.084	88.3554	87.8752	88.1477	89.5534	88.692	88.6598	88.2525	93.281	93.4039	99.8005	92.9038	90.9998	91.7514	90.1088	90.8262	91.0808	88.1078	91.2187	87.182	86.5357
BCA_061_14_S11.fasta	88.0916	88.0608	88.3583	87.8375	88.0834	89.5536	88.7112	88.6588	88.2594	93.2662	93.3732	99.8076	92.8871	90.9754	91.8018	90.059	90.8261	91.1437	88.0671	91.2435	87.1791	86.5404
BCA_061_15_S12.fasta	88.0779	88.0609	88.3467	87.8881	88.1199	89.5749	88.6902	88.7076	88.2849	93.2649	93.4086	99.7964	92.8734	90.9738	91.7556	90.0328	90.7151	91.1164	88.0694	91.259	87.1391	86.4889

## Sheet: ANI details (Wu, Zong, Feng)
FastANI output between whole-genome sequenced E. cloacae complex isolates and references proposed by Wu W. et al., Zong Z. et al. in 2020, and Feng Y. et al. in 2021. doi: 10.1128/mSystems.00527-20, 10.1016/j.tim.2020.12.009 and 10.1128/AAC.01596-21. The best score for each strain is shown in bold
Strain ID / species and Taxon references	E. asburiae (CP011863)	E. bugandensis (FYBI00000000)	E. cancerogenus (ERR1854846)	E. chengduensis (CP043318)	E. chuandaensis (QZCS00000000)	E. cloacae (CP001918)	E. dissolvens (WJWQ00000000)	E. dykesii (VTTY00000000)	E. hoffmannii (CP017186)	E. hormaechei (MKEQ00000000)	E. huaxiensis (QZCT00000000)	E. kobei (CP017181)	E. ludwigii (CP017279)	E. mori (GL890773)	E. oligotrophicus (AP019007)	E. quasihormaechei (SJON00000000)	E. quasimori (RXRX00000000)	E. quasiroggenkampii (LFDQ00000000)	E. roggenkampii (CP017184)	E. sichuanensis (POVL00000000)	E. soli (LXES00000000)	E. vonholyi (VTUC00000000)	E. wuhouensis (SJOO00000000)	E. xiangfangensis (CP017183)	E. cloacae complex Taxon 1 (AYJG00000000)	E. cloacae complex Taxon 2 (AZUB00000000)	E. cloacae complex Taxon 3 (JDWG00000000)	E. cloacae complex Taxon 4 (JZXZ00000000)	E. cloacae complex Taxon 5 (LECZ00000000)	E. cloacae complex Taxon 6 (CP014280)	E. cloacae complex Taxon 7 (QBJD00000000)	E. cloacae complex Taxon 9 (QQXP00000000)	E. cloacae complex Taxon 10 (PXJT00000000)	E. cloacae complex Taxon 11 (VRKN00000000)	E. cloacae complex Taxon 12 (QYOF00000000)	E. cloacae complex Taxon 13 (JAALAZ000000000)	E. cloacae complex Taxon 14 (FJXR00000000)	E. cloacae complex Taxon 15 (ERR296652)	E. cloacae complex Taxon 16 (SRR3654274)	E. cloacae complex Taxon 17 (SRR6676748)	E. cloacae complex Taxon 18 (DRR120609)	E. cloacae complex Taxon 19 (ERR2221156)	E. cloacae complex Taxon 20 (AP022133)	E. cloacae complex Taxon 21 (CP056199)	E. cloacae complex Taxon 22 (SRR12509077)	E. cloacae complex Taxon 23 (SOMG00000000)
BCA_061_04_S1.fasta	93.2768	91.1402	87.1794	95.5727	91.0843	88.7132	88.7495	93.0791	87.9457	88.1387	88.583	90.7493	88.2961	89.5014	87.9091	88.0881	90.3929	92.9716	92.9072	90.9307	86.5301	92.8793	89.0119	88.0493	93.231	93.1669	90.0995	99.6898	91.8884	91.2352	87.6339	89.3332	91.2689	93.0693	88.2641	87.728	93.3027	86.9762	87.4863	86.4735	86.6523	88.1161	87.4888	84.6033	87.7908	91.9267
BCA_061_05_S2.fasta	93.2265	91.0976	87.2024	95.5682	91.0403	88.6787	88.7696	93.1219	87.8784	88.138	88.5323	90.7055	88.2896	89.5617	87.8329	87.9784	90.3372	92.9028	92.8643	90.9636	86.5641	92.9135	88.9605	88.0418	93.1927	93.2116	90.0559	99.6916	91.9459	91.1846	87.625	89.2898	91.298	93.0896	88.2104	87.6965	93.2895	86.9316	87.4679	86.4398	86.714	88.0159	87.413	84.5001	87.7285	91.883
BCA_061_06_S3.fasta	93.27	91.143	87.2582	95.6359	91.1652	88.6766	88.663	93.1283	87.9215	88.0943	88.5727	90.7522	88.2583	89.5394	87.8782	88.1033	90.3594	92.9784	92.9197	90.9143	86.4951	92.9123	89.0133	88.0899	93.2563	93.2772	90.1126	99.7074	91.947	91.1683	87.5838	89.3204	91.2662	93.1579	88.1884	87.7139	93.3027	86.8302	87.6754	86.407	86.6833	88.08	87.4503	84.5549	87.7616	91.9079
BCA_061_07_S4.fasta	93.3118	91.1491	87.2329	95.6367	91.1795	88.7371	88.7085	93.13	87.9512	88.1883	88.6323	90.8088	88.2846	89.5678	87.9154	88.1309	90.3612	92.9677	92.8896	90.9929	86.5828	92.9232	89.0008	88.1404	93.269	93.2423	90.1749	99.7006	91.9335	91.2399	87.555	89.3733	91.325	93.1167	88.308	87.8073	93.2956	86.7899	87.7102	86.4053	86.6311	88.1112	87.5193	84.5792	87.7946	91.9293
BCA_061_09_S6.fasta	93.2453	91.1334	87.1575	95.5994	91.1104	88.7187	88.6809	93.0943	88.0015	88.1453	88.5264	90.703	88.297	89.6069	87.8628	88.0843	90.381	92.9277	92.872	90.9093	86.5258	92.8793	89.0008	88.0195	93.2278	93.2225	90.0842	99.7243	91.9381	91.2001	87.5411	89.3315	91.2582	93.1104	88.1379	87.7031	93.3158	86.8028	87.66	86.4394	86.5993	88.1516	87.4056	84.4775	87.6528	91.8694
BCA_061_10_S7.fasta	93.2657	91.1551	87.261	95.5596	91.1657	88.7033	88.6799	93.1302	87.9693	88.1387	88.575	90.7523	88.2899	89.5681	87.8519	88.1477	90.3428	92.9829	92.9034	90.8936	86.4645	92.9074	89.0173	88.0678	93.25	93.2639	90.0949	99.7144	91.8988	91.2178	87.5808	89.3573	91.278	93.1163	88.2593	87.793	93.2645	86.861	87.6157	86.4161	86.6234	88.0753	87.4788	84.5429	87.7351	91.8969
BCA_061_11_S8.fasta	93.2594	91.1169	87.2551	95.5979	91.1301	88.7116	88.6755	93.1046	87.9896	88.1797	88.6021	90.7365	88.2711	89.5714	87.8553	88.1446	90.3505	92.9643	92.8774	90.9737	86.4821	92.8847	89.0182	88.0927	93.2181	93.2072	90.1075	99.699	91.9482	91.2339	87.5368	89.3382	91.26	93.1152	88.2178	87.8713	93.3072	86.771	87.5641	86.4345	86.612	88.0868	87.4704	84.4805	87.716	91.9271
BCA_061_12_S9.fasta	93.2593	91.1773	87.154	95.5768	91.1462	88.7147	88.7245	93.1212	88	88.1173	88.611	90.7931	88.2891	89.642	87.9066	88.0917	90.3704	92.9806	92.8849	90.9459	86.4461	92.9273	89.0368	88.0318	93.2388	93.2032	90.1354	99.7107	91.9616	91.2632	87.5712	89.3408	91.3157	93.0884	88.2218	87.8001	93.3363	86.8447	87.6229	86.4317	86.6468	88.1568	87.5112	84.5245	87.7228	91.9151
BCA_061_13_S10.fasta	93.281	91.0808	87.1962	95.6097	91.1278	88.692	88.6661	93.142	87.8752	88.1293	88.6098	90.8262	88.2525	89.5534	87.8432	88.128	90.3569	92.9494	92.9038	90.9666	86.4737	92.9417	88.9359	88.0504	93.2554	93.2006	90.0913	99.7091	91.9378	91.1918	87.5895	89.3826	91.3076	93.114	88.2717	87.8381	93.3342	86.794	87.6313	86.3792	86.6071	88.0224	87.4928	84.5842	87.7422	91.8871
BCA_061_14_S11.fasta	93.2662	91.1437	87.195	95.5607	91.13	88.7112	88.7329	93.1438	87.8375	88.1246	88.6348	90.8261	88.2594	89.5536	87.8758	88.1289	90.3433	92.9572	92.8871	90.9552	86.4766	92.8938	88.9027	88.0916	93.2396	93.2394	90.0809	99.699	91.9315	91.1963	87.5846	89.3287	91.3175	93.1069	88.2344	87.8298	93.3143	86.7919	87.6191	86.4264	86.5867	88.0396	87.5381	84.5156	87.7044	91.8696
BCA_061_15_S12.fasta	93.2649	91.1164	87.1453	95.5607	91.1161	88.6902	88.6724	93.1347	87.8881	88.2001	88.5964	90.7151	88.2849	89.5749	87.8824	88.0915	90.3715	92.9508	92.8734	90.9168	86.4366	92.9174	88.9904	88.0779	93.202	93.1969	90.0887	99.7281	91.9252	91.1911	87.535	89.3409	91.2911	93.135	88.2064	87.7179	93.3466	86.7925	87.6453	86.3941	86.6114	88.1098	87.4064	84.5522	87.6459	91.9039

## Sheet: isDDH details (Wu, Zong, Feng)
GGDC output between whole-genome sequenced E. cloacae complex and references proposed by Wu W. et al., Zong Z. et al. in 2020, and Feng Y. et al. in 2021. doi: 10.1128/mSystems.00527-20, 10.1016/j.tim.2020.12.009 and 10.1128/AAC.01596-21. The best score for each strain is shown in bold (isDDH formula 2).
Strain ID / species and Taxon references	E. asburiae (CP011863)	E. bugandensis (FYBI00000000)	E. cancerogenus (ERR1854846)	E. chengduensis (CP043318)	E. chuandaensis (QZCS00000000)	E. cloacae (CP001918)	E. dissolvens (WJWQ00000000)	E. dykesii (VTTY00000000)	E. hoffmannii (CP017186)	E. hormaechei (MKEQ00000000)	E. huaxiensis (QZCT00000000)	E. kobei (CP017181)	E. ludwigii (CP017279)	E. mori (GL890773)	E. oligotrophicus (AP019007)	E. quasihormaechei (SJON00000000)	E. quasimori (RXRX00000000)	E. quasiroggenkampii (LFDQ00000000)	E. roggenkampii (CP017184)	E. sichuanensis (POVL00000000)	E. soli (LXES00000000)	E. vonholyi (VTUC00000000)	E. wuhouensis (SJOO00000000)	E. xiangfangensis (CP017183)	E. cloacae complex Taxon 1 (AYJG00000000)	E. cloacae complex Taxon 2 (AZUB00000000)	E. cloacae complex Taxon 3 (JDWG00000000)	E. cloacae complex Taxon 4 (JZXZ00000000)	E. cloacae complex Taxon 5 (LECZ00000000)	E. cloacae complex Taxon 6 (CP014280)	E. cloacae complex Taxon 7 (QBJD00000000)	E. cloacae complex Taxon 9 (QQXP00000000)	E. cloacae complex Taxon 10 (PXJT00000000)	E. cloacae complex Taxon 11 (VRKN00000000)	E. cloacae complex Taxon 12 (QYOF00000000)	E. cloacae complex Taxon 13 (JAALAZ000000000)	E. cloacae complex Taxon 14 (FJXR00000000)	E. cloacae complex Taxon 15 (ERR296652)	E. cloacae complex Taxon 16 (SRR3654274)	E. cloacae complex Taxon 17 (SRR6676748)	E. cloacae complex Taxon 18 (DRR120609)	E. cloacae complex Taxon 19 (ERR2221156)	E. cloacae complex Taxon 20 (AP022133)	E. cloacae complex Taxon 21 (CP056199)	E. cloacae complex Taxon 22 (SRR12509077)	E. cloacae complex Taxon 23 (SOMG00000000)
BCA_061_04_S1.fasta	52.1	42.1	31.7	64.6	42.2	35.7	35.4	50.6	33.5	33.9	34.4	41.9	34.6	37.2	33.4	33.5	38.9	50.1	49.5	42.4	30.5	49.5	35.5	33.6	51.2	51.4	39.2	98.8	45.2	42.6	32.3	37.4	42.9	51	33.9	33.1	51.7	31.3	32.2	30.6	30.8	33.6	33.4	26.9	32.6	45.5
BCA_061_05_S2.fasta	52.1	42.1	31.7	64.6	42.2	35.7	35.4	50.6	33.6	33.9	34.4	41.9	34.6	37.2	33.4	33.5	38.9	50.1	49.5	42.4	30.5	49.6	35.5	33.6	51.2	51.4	39.2	98.8	45.2	42.6	32.3	37.4	43	51	33.9	33.1	51.7	31.3	32.2	30.6	30.8	33.6	33.4	26.9	32.6	45.5
BCA_061_06_S3.fasta	52.1	42.1	31.7	64.6	42.3	35.7	35.4	50.6	33.5	34	34.4	42	34.6	37.2	33.4	33.6	39	50.1	49.5	42.4	30.4	49.5	35.5	33.6	51.2	51.4	39.4	98.7	45.2	42.6	32.3	37.4	42.9	51	33.9	33.1	51.6	31.2	32.5	30.7	30.8	33.6	33.5	26.9	32.6	45.5
BCA_061_07_S4.fasta	52.1	42.1	31.7	64.6	42.3	35.7	35.4	50.6	33.5	34	34.4	42	34.6	37.2	33.4	33.6	39	50.1	49.5	42.4	30.4	49.5	35.5	33.6	51.2	51.4	39.4	98.7	45.2	42.6	32.3	37.4	43	51	33.9	33.1	51.6	31.2	32.5	30.7	30.8	33.6	33.5	26.9	32.6	45.5
BCA_061_09_S6.fasta	52.1	42.1	31.7	64.6	42.3	35.7	35.4	50.6	33.5	34	34.4	42	34.6	37.2	33.4	33.6	39	50.1	49.5	42.4	30.4	49.5	35.5	33.6	51.2	51.4	39.4	98.7	45.2	42.6	32.3	37.4	43	51	33.9	33.1	51.6	31.2	32.5	30.7	30.8	33.6	33.5	26.9	32.6	45.5
BCA_061_10_S7.fasta	52.1	42.1	31.7	64.6	42.3	35.7	35.4	50.6	33.5	34	34.4	42	34.6	37.2	33.4	33.6	39	50.1	49.5	42.4	30.4	49.5	35.5	33.6	51.2	51.4	39.4	98.7	45.2	42.6	32.3	37.4	43	51	33.9	33.1	51.6	31.2	32.5	30.7	30.8	33.6	33.5	26.9	32.6	45.5
BCA_061_11_S8.fasta	52.1	42.1	31.7	64.6	42.3	35.7	35.4	50.6	33.5	34	34.4	42	34.6	37.2	33.4	33.6	39	50.1	49.5	42.4	30.4	49.5	35.5	33.6	51.2	51.4	39.4	98.7	45.2	42.6	32.3	37.4	42.9	51	33.9	33.1	51.6	31.2	32.5	30.6	30.8	33.6	33.5	26.9	32.6	45.5
BCA_061_12_S9.fasta	52.1	42.1	31.7	64.6	42.3	35.7	35.4	50.6	33.5	34	34.4	42	34.7	37.2	33.4	33.6	39	50.1	49.5	42.4	30.4	49.5	35.5	33.6	51.2	51.4	39.4	98.7	45.2	42.6	32.3	37.4	43	51	33.9	33.1	51.6	31.2	32.6	30.7	30.8	33.6	33.5	26.9	32.6	45.5
BCA_061_13_S10.fasta	52.1	42.1	31.7	64.6	42.3	35.7	35.4	50.6	33.5	34	34.4	42	34.6	37.2	33.4	33.6	39	50.1	49.5	42.4	30.4	49.5	35.5	33.6	51.2	51.4	39.4	98.7	45.2	42.6	32.3	37.4	43	51	33.9	33.1	51.6	31.2	32.5	30.7	30.8	33.6	33.5	26.9	32.6	45.5
BCA_061_14_S11.fasta	52.1	42.1	31.7	64.6	42.3	35.7	35.4	50.6	33.5	34	34.4	42	34.6	37.2	33.4	33.6	38.9	50.1	49.5	42.4	30.4	49.5	35.5	33.6	51.2	51.4	39.4	98.7	45.2	42.6	32.3	37.4	43	51	33.9	33.1	51.6	31.2	32.5	30.6	30.8	33.6	33.5	26.9	32.6	45.5
BCA_061_15_S12.fasta	52.1	42.1	31.7	64.6	42.3	35.7	35.4	50.6	33.5	34	34.4	42	34.6	37.2	33.4	33.6	39	50.1	49.5	42.4	30.4	49.5	35.5	33.6	51.2	51.4	39.4	98.7	45.2	42.6	32.3	37.4	43	51	33.9	33.1	51.6	31.2	32.5	30.7	30.8	33.6	33.5	26.9	32.6	45.5
